# Supplementary material for: Fecal Short-Chain Fatty Acids Levels Were Not Associated With Autism Spectrum Disorders in Chinese Children: A Case–Control Study
Source: Front Neurosci. 2019 Nov 29;13:1216. doi: 10.3389/fnins.2019.01216 (PMC6895143; doi:10.3389/fnins.2019.01216)
Supplement: Supplementary file 1 [file Data_Sheet_1.xlsx]

## Sheet: Database
Table S1: The database of the study.
ID	surveydate	strata	time	status	SEX	AGE	birthdtae	Threeday_EnergyKcal	Threeday_protein	Threeday_fat	Threeday_carbohydrate	Threeday_fiber	HEIGHT	WEIGHT	BMI	Maternalage	Paternalage	Gestationalage	Deliverymode	Breastfeeding	Birthweight	Birthlength	Maternaleducationlevel	Paternaleducationlevel	FFQ_energy，kcal	FFQ_protein，g	FFQ_fat，g	FFQ_carbohydrate，g	FFQ_fiber，g	Mean_energy	Adjusted_carbohydrate	Adjusted_fat	Adjusted_protein	Adjusted_fiber	conAA1	conPA1	conCA1	conIBA1	connBA1	con2MBA1	conIVA1	conVA1	con4MVA1	conHA1	conAA2	conPA2	conCA2	conIBA2	connBA2
A005	2017-05-31	1	1	1	0	6.73699	2010-09-06	909.467	65.4	25.4	114.933	10.2667	113	20.2	15.8196	32	34	39	1	1	3	49	2	3	936.644	46.4322	19.2745	148.992	6.6831	923.055	187.321	34.8507	70.1537	11.8203	38.3761	10.7029	0	1.61278	10.171	0.743026	1.20701	1.72127	0.160559	0.214536	38.7223	10.8394	0	1.19045	10.1764
GC142	2016-06-04	1	2	0	0	6.8	2009-08-18	719.467	24.2	7.56667	141.8	3.1	124.3	22.2	14.3685	36	39	40	2	1	2.8	48	3	3	984.376	43.0301	34.8139	128.453	7.44498	851.921	200.895	36.057	50.5301	9.24714	65.4519	12.526	0.11714	0	19.4188	0.406883	0.31872	0.332845	0.057151	0.0598928	77.4099	15.5431	0.0594782	0.429106	21.05
GC425	2016-11-23	1	2	0	0	6.79178	2010-02-09	1514.17	87.3333	48.6667	192.1	9.86667	115.7	20.9	15.6128	35	39	37	1	1	3.05	49	2	2	2001.93	90.9645	83.1666	228.727	11.6944	1758.05	143.573	50.8068	71.9573	6.74023	38.1257	8.67943	0.51048	1.24283	26.3412	0.769536	0.992831	0.47364	0.509988	0.112123	83.6453	17.4518	1.1641	2.64567	55.4563
A008	2017-04-30	2	1	1	1	7.44658	2009-11-20	1176.43	54.1667	27.9667	182.467	5.8	135	22	12.0713	31	35	40	1	1	3.1	52	3	2	1402.41	52.1609	32.8385	230.568	11.6133	1289.42	229.975	37.1945	61.0811	9.63308	49.0854	9.27676	0.0979515	1.66139	11.4679	0.612236	0.811268	2.89633	0	4.17114	44.8605	9.19869	0.133962	1.36194	10.3989
GC106	2016-05-05	2	2	0	1	7.55068	2008-10-18	1473.27	79	38.2	217.433	11.4667	126.2	20.2	12.6833	32	34	40	1	1	2.8	48	3	3	2117.27	79.0443	60.779	324.462	19.7649	1795.27	229.766	37.5668	65.1225	13.988	40.7285	12.6442	0	2.88625	15.6303	1.84479	3.72988	3.11446	0.0227928	0.169445	27.7854	10.1412	0	2.76862	12.1355
GC419	2016-11-12	2	2	0	1	7.29589	2009-07-29	975.8	42.6667	30.4333	142.033	9.1	125	21.5	13.76	38	43	40	1	1	3.6	50	2	2	1046.09	56.689	38.1787	122.132	6.18722	1010.95	191.125	51.4006	69.6059	9.97614	40.4664	17.9294	0.189702	1.90289	18.26	1.24728	1.75812	2.43688	0.0537896	0.124667	43.5136	20.9807	0.169476	2.13424	22.2349
A009	2017-04-29	3	1	1	1	8.34795	2008-12-25	1321.6	63.65	52.3	154.15	5.8	130.5	49	28.7723	44	48	40	1	1	3	50	2	3	825.356	31.6479	12.8043	147.754	3.93333	1073.48	202.003	47.3332	64.88	6.88345	71.6826	25.7875	0	1.96753	36.1339	0.968291	1.60576	3.34225	0	0.0538146	71.6594	26.4179	0	1.85033	35.2202
GC218	2016-07-13	3	2	0	1	8.47671	2008-01-23	947.633	47	31.4667	123.6	4.46667	138.7	40.9	21.2603	33	37	39	2	1	3.4	50	3	2	1448.2	66.6811	35.7727	219.371	8.32785	1197.92	206.635	43.7969	68.7045	7.7857	27.5206	16.2273	1.78234	1.61843	7.15849	0.908697	1.34843	2.60458	0	0.613277	32.678	19.0197	1.78917	1.58061	8.0067
GC487	2016-12-30	3	2	0	1	8.63836	2008-05-13	1517.57	90.6	44.6667	192.267	4.5	140.2	35.5	18.0606	33	36	41	2	2	3.95	52	3	3	1658.68	77.6305	50.5515	228.822	10.5689	1588.12	195.833	43.3501	79.1498	6.95262	56.3855	13.2241	0	1.52089	17.4442	0.697526	1.2009	2.53209	0	2.23229	57.3643	13.9989	0	1.44183	17.5718
A013	2017-04-30	4	1	1	1	6.72877	2010-08-09	1175.67	69	26.5667	176.467	11.5333	121.5	23	15.5803	35	43	38	1	1	3.3	52	3	4	1446.98	59.9541	44.6501	205.311	7.11821	1311.33	211.547	41.5899	71.4497	10.1416	56.7421	27.2823	0.279192	1.99805	15.958	1.04584	2.15432	3.17921	0.129922	0.119061	53.1002	24.8954	0.475982	1.86295	17.837
GC004	2015-12-24	4	2	0	1	7.15068	2008-10-31	1035.93	47.6667	24.6333	159.4	3.76667	117.1	23	16.7731	48	49	38	2	2	3.35	56	3	3	1579.22	63.511	46.1018	231.469	6.51293	1307.58	216.571	41.4877	62.7231	5.97453	34.0969	10.0899	0	2.05214	12.2288	1.61651	2.19498	3.15558	0	2.61296	38.0188	10.7838	0	2.02081	12.2123
GC123	2016-05-12	4	2	0	1	6.76712	2009-08-07	1282.97	57.1	35.3667	193.4	9.53333	131.5	26.2	15.1513	33	39	41	2	1	2.85	50	3	3	1759.63	74.9139	68.9367	216.353	10.7086	1521.3	198.704	50.3649	63.9235	9.87656	22.6496	6.88838	0.312064	0.325367	6.92712	0.132658	0.2594	0.106593	0.00939925	0.0233488	33.4517	8.45533	0	0.299112	8.08545
A021	2017-05-05	5	1	1	1	8.10959	2009-03-28	1724.67	85.6333	64.3	208.567	8.26667	134.3	33	18.2962	39	39	40	2	1	2.6	53	3	4	2466.49	143.518	97.0195	258.743	6.45236	2095.58	154.098	57.6265	87.7233	4.21537	67.1679	14.3557	0.337635	1.27642	24.1739	0.603248	0.89173	1.09622	0	0.0363566	63.1065	13.8178	0	1.07589	20.7508
GC049	2016-01-22	5	2	0	1	8.21644	2007-11-06	1542	82.7	40	221.233	9.13333	127	34.5	21.39	33	30	40	2	1	3.25	53	3	2	1003.03	50.648	33.6524	127.681	6.19762	1272.52	200.074	44.2435	75.3205	8.67725	36.923	15.358	0.367941	2.60215	18.2526	1.85379	3.03259	3.13455	0	0.130208	40.4897	17.1701	0.408531	2.77691	18.084
GC380	2016-10-04	5	2	0	1	8.17534	2008-08-03	2339.43	92.9	112.733	244.967	6.83333	138	35.3	18.536	36	36	39	1	1	3.95	51	4	3	1325.16	54.6934	46.8182	174.138	4.56398	1832.3	163.639	66.4832	58.3	3.88392	80.8271	20.453	0.166436	1.1902	31.3443	0.420083	0.787774	3.07899	0	0.786005	74.6523	18.8245	0.0692138	1.0268	25.522
A022	2017-05-05	6	1	1	1	8.49589	2008-11-07	1757.93	70.8333	55.6333	253.567	10.4333	128.9	32.2	19.3798	43	44	40	2	1	3.75	50	2	2	1376.28	65.5035	44.9541	181.438	6.89955	1567.11	205.476	46.8122	64.1093	8.19074	25.0459	16.3157	0	2.18689	13.3053	1.35275	2.1698	2.97598	0.0569687	0.305084	26.437	17.1025	0.0151575	2.28365	14.4425
GC309	2016-08-17	6	2	0	1	8.46301	2008-03-03	1422.47	65.3333	43.1667	202.033	8.96667	128.8	31.8	19.1688	40	43	40	2	1	3.7	52	3	3	2442.3	120.344	104.246	260.909	9.33256	1932.39	172.768	56.7106	73.0249	6.82949	67.7377	25.8175	0.637213	1.09596	10.3768	0.958502	0.781316	0.354361	0	1.90108	55.1977	21.5607	0.518454	0.971136	9.62201
GC417	2016-11-03	6	2	0	1	8.69863	2008-02-24	1505.43	74.1	30.6333	236.567	4	138.3	35.7	18.6648	46	47	38	2	1	3.3	50	2	3	1639.57	71.1474	50.08	229.57	6.34431	1572.5	220.353	36.6757	68.332	4.66921	51.8108	16.34	0.019455	1.83573	37.9706	0.993968	1.84043	6.60375	0.0467992	1.24387	58.4508	18.2836	0	2.05483	39.2832
A030	2017-05-10	7	1	1	0	6.61644	2010-09-29	1268.53	54.9667	38.7333	189.1	14.2667	118.9	19.6	13.8641	34	37	40	2	2	3	49	3	3	1287.78	50.7584	53.5712	154.899	7.6268	1278.16	175.389	46.9182	53.734	11.1512	126.051	41.931	0	1.12939	43.5572	0.402597	0.649489	2.98065	0	0.123298	58.5652	21.2575	0.189828	0.798335	21.0288
GC047	2016-01-21	7	2	0	0	6.60548	2009-06-15	1413.77	65.4667	45.9333	190.3	6.33333	113	20.9	16.3678	38	38	41.2	2	1	3.7	48	3	3	852.957	31.5872	11.9163	156.421	2.83241	1133.36	197.94	34.4809	54.8485	6.0681	48.7193	20.5104	2.3924	2.19613	33.2803	1.55826	2.55904	1.2604	0.0988213	0.0951897	60.8871	26.8773	3.22276	2.70892	41.9324
GC473	2016-12-22	7	2	0	0	6.48493	2010-06-30	1776.3	69.2	33.7667	304.667	6.46667	119.9	21.3	14.8164	38	45	38	1	1	2.55	47	3	3	1377.03	50.4065	35.4298	217.494	6.28157	1576.66	220.784	25.489	49.4389	3.93821	65.9328	13.3187	0.333211	0.233332	24.6693	0.0784058	0.135467	0.161467	0.254106	0.357182	90.4212	16.8873	0.612661	0.465787	30.0634
A032	2017-05-12	8	1	1	1	9.84658	2007-07-10	1110.4	52.8	23.9333	175.6	4.8	127.5	22.2	13.6563	39	44	39	1	1	2.8	56	2	2	1439.32	79.9035	58.0276	153.172	7.3273	1274.86	189.704	48.3112	74.8972	7.06359	51.7712	27.0739	0.0822549	2.48583	72.0816	1.34517	2.46242	1.45476	0.184932	0.13764	53.723	28.0381	0.0491751	2.40456	64.6183
GC055	2016-01-23	8	2	0	1	9.79452	2006-04-10	2167.5	130.367	73.1333	257.8	11.3	129.2	26.4	15.8154	41	44	39	2	1	3.2	50	3	2	1690.17	79.4137	47.0206	242.024	7.88255	1928.83	191.663	43.2128	85.2298	7.28909	50.3005	20.8726	0.231594	2.11426	18.206	1.25913	2.49477	5.89511	0	4.36238	54.6747	27.8155	0	2.49486	19.8381
GC146	2016-06-01	8	2	0	1	9.67671	2006-09-30	1415.33	73.9333	59.2	149.867	3.76667	139.4	25.3	13.0195	35	39	40	1	1	3.2	52	2	2	1177.89	51.7607	36.0619	163.308	3.58052	1296.61	179.126	54.1568	70.4543	4.5637	20.7989	8.42002	0	1.46244	6.30355	0.870414	1.30602	1.44446	0.0338623	0.0813379	21.8135	10.0356	0	1.51668	7.52561
A033	2017-05-12	9	1	1	1	6.43288	2010-12-07	2093.13	66.8	52.5667	350.2	12.7333	118.8	31.3	22.1774	29	36	37	2	2	3	50	3	2	1949.39	82.4916	82.7704	225.458	10.3621	2021.26	217.769	47.3848	50.9991	8.77886	27.2017	8.26917	0.0129852	2.73477	19.872	1.77978	2.76194	2.99371	0.0251287	3.00549	27.2967	8.33053	0	2.51048	20.2593
GC261	2016-07-27	9	2	0	1	6.40274	2010-03-04	2040.33	85.1	50.5667	320.133	9.96667	116.9	27.3	19.9772	33	34	41	1	1	4	51	3	3	2738.09	128.08	74.6438	397.797	15.0335	2389.21	241.888	28.7086	67.0739	7.87331	59.5057	58.364	0.297522	1.53558	15.9095	0.624435	1.16249	2.16658	0	0.0329552	92.6965	82.7351	0.377022	1.68397	20.6437
GC400	2016-10-20	9	2	0	1	6.35616	2010-06-14	1226.27	72.0667	43.7	138.967	3	120	19.4	13.4722	32	36	34	1	1	2.95	55	1	2	1005.42	49.5225	40.0734	113.45	3.27055	1115.85	171.846	55.1003	76.1983	4.93813	35.1125	17.1936	0.00566182	4.05164	15.1434	3.33015	4.55854	4.36754	0.0531953	1.0699	54.1742	20.1992	0.301018	1.94522	20.9351
A037	2017-05-14	10	1	1	1	6.9726	2010-05-26	2382	104.9	62.8333	370.4	21.4667	136.6	33.5	17.9533	37	43	38	2	1	2.8	51	3	4	1662.21	70.5332	55.3151	227.008	11.7487	2022.1	228.537	38.7594	64.0335	13.8346	34.3151	11.7279	0.142044	1.79528	6.25113	0.925596	1.49766	2.16425	0	1.10163	39.5033	15.9654	0	1.82969	8.24375
GC203	2016-06-23	10	2	0	1	6.91507	2009-07-26	1336.1	59.8333	39.1333	192.533	6.83333	131.5	31.4	18.1584	33	37	39	1	1	3.1	50	3	3	1648.07	65.3655	41.9612	256.047	6.40709	1492.08	221.85	39.8413	61.776	6.52331	64.5963	17.9339	0.12104	1.32031	19.0907	0.597378	1.01475	1.69903	0	1.19334	93.3682	26.1737	0	1.59344	27.7985
GC339	2016-09-07	10	2	0	1	6.94521	2009-09-29	1787.4	68.4	40	299.6	11.6667	124.5	26.3	16.9675	34	40	38	1	1	3.35	50	3	3	1324.25	55.922	41.2907	185.952	7.6794	1555.82	232.191	37.5813	58.5885	9.2543	83.6615	14.461	0.0368243	0.700933	38.296	0.373053	0.616793	1.51614	0	4.70376	103.866	19.6195	0.0533819	0.96874	48.4523
A038	2017-05-14	11	1	1	1	9.33699	2008-01-14	1504.5	68.1333	41.1667	222.733	5.96667	131.5	23.5	13.5899	38	48	39	2	1	2.6	52	3	3	1837.48	77.1042	57.4197	261.383	13.6754	1670.99	216.757	41.9684	64.0793	8.82078	141.834	58.202	0.695391	4.66343	46.4026	2.47822	4.60324	14.2425	0	0.916047	134.184	53.5027	0.847792	5.3875	42.2152
GC037	2016-01-22	11	2	0	1	9.31781	2006-09-30	1547.03	68.7333	32.2667	251.933	6.83333	128	22.9	13.9771	36	47	39	1	1	3.1	50	3	2	1309.26	56.7971	41.584	181.156	7.34986	1428.15	222.275	38.5849	64.6995	7.31755	27.0094	14.7679	0.0220377	2.81516	12.0819	1.87482	3.2988	3.13607	0.151759	0.15323	16.896	10.2258	0.0130266	2.16284	7.50526
GC264	2016-07-27	11	2	0	1	9.2137	2007-05-13	1303.17	82.6667	42.0667	155.2	7	139.6	27.2	13.9572	40	41	40	2	1	3.8	50	2	3	1555.72	79.0209	44.568	217.408	12.6607	1429.44	191.869	44.9289	82.7221	10.0498	49.0086	33.5898	0.160169	4.49761	13.8349	2.97074	2.30287	4.24985	2.17944	0.197721	38.4228	28.32	0.11319	4.68719	12.4462
A041	2017-05-17	12	1	1	1	7.76986	2009-08-11	1356.43	58.3	41.8667	189.9	8.86667	124.1	27.1	17.5965	30	37	40	2	1	3.45	51	2	3	1733.79	76.9481	71.6547	199.518	5.39429	1545.11	185.494	54.093	64.5137	6.76584	115.887	29.087	0	1.69796	22.4855	0.758111	1.41084	3.95842	0	0.0324989	97.466	29.1337	0	1.51971	22.3202
GC168	2016-06-01	12	2	0	1	7.78356	2008-08-21	1426.9	84.0667	40.3667	198.133	17	122.4	28.6	19.0899	37	41	38	2	1	3.9	52	4	3	1589.42	61.2182	42.7291	243.937	7.95168	1508.16	216.541	40.2471	71.1256	12.2978	42.0627	13.171	0.210527	1.0261	11.2644	0.614675	0.808135	0.55456	0.214458	0.421192	46.1679	14.884	0.280025	1.26003	13.0408
GC375	2016-10-12	12	2	0	1	7.79178	2008-12-29	1984.97	100.233	71.7333	245.467	11.5667	128.4	31.1	18.8639	31	31	37	1	1	3.1	52	2	2	2401.18	113.487	81.5501	309.202	8.91791	2193.07	185.32	50.0016	75.8034	6.60588	51.6154	17.4666	1.42106	1.28639	17.5305	0.71627	1.32907	1.76871	0.0301551	0.124928	65.4307	22.9816	2.09166	1.39161	22.9219
A043	2017-05-17	13	1	1	1	6.38082	2010-12-31	1367.5	65.5	27.6	220.45	6.75	126.8	27.8	17.2904	38	38	37	2	2	2.9	48	2	2	1571.97	63.9706	40.8152	243.335	11.0138	1469.74	232.308	34.3285	64.8758	8.89785	25.268	12.8331	0	3.01344	12.7862	1.93478	3.34511	3.3701	0	0.222091	47.5231	23.201	0.0237866	4.54104	21.391
GC196	2016-06-17	13	2	0	1	6.39178	2010-01-27	1310.47	79.6667	21.2667	208.133	8.53333	111.5	20	16.0872	38	42	39	2	1	3.1	49	2	2	1512.66	80.043	37.4723	219.01	9.25135	1411.56	221.421	31.6425	82.5043	9.20202	69.102	27.6263	0	2.68492	25.1028	1.55926	2.51302	6.42353	0	0.434869	81.5391	27.2251	0	2.67909	23.736
GC283	2016-08-02	13	2	0	1	6.58356	2010-01-03	909.2	52.6333	23.2	127.7	5.26667	116.3	19.8	14.6388	37	45	39	2	1	3.55	51	3	4	1329.71	58.5081	35.3149	198.165	6.6113	1119.45	208.109	42.3376	70.8189	7.72363	58.4906	20.9816	0	3.87461	24.9402	2.42466	3.78888	5.36266	1.00572	0.357752	83.1836	27.667	0	5.22538	35.388
A044	2017-05-17	14	1	1	1	6.65205	2010-09-23	1619.5	65.5333	31.3667	272.833	4.76667	123.5	21.3	13.9652	40	42	40	1	1	3.4	50	3	2	1184.01	45.8074	30.1265	185.135	4.64707	1401.75	238.087	33.3826	58.7429	5.06609	63.851	31.1878	0.371239	3.33228	22.7548	2.04016	3.17991	4.79016	0.200597	0.220347	55.6181	26.0159	0.496685	3.20913	19.4409
GC110	2016-05-11	14	2	0	1	6.87945	2009-06-26	1970.6	89.0667	59.6667	289.333	20.1667	120.2	21.9	15.1578	34	34	41	2	1	3.15	55	3	2	1355.4	57.2852	36.5339	202.126	5.36293	1663	221.45	41.0711	64.981	11.8049	42.7432	14.2363	0	1.58657	15.6801	0.721122	1.28033	2.03636	0	0.658573	43.3113	8.80625	0	0.999061	11.5421
GC391	2016-10-13	14	2	0	1	6.91233	2009-11-16	1470.4	65.9667	50.7667	195.933	8.9	116.3	17.1	12.6426	34	37	35	1	1	3	50	2	2	1118.41	61.4985	37.0889	136.79	4.22307	1294.4	189.182	50.5353	71.4351	7.46279	32.8193	22.5845	0.283693	2.64164	9.3002	1.76217	2.53217	2.90487	0.0487798	0.172492	30.7001	20.2843	0.34784	2.49435	8.52938
A050	2017-05-21	15	1	1	1	8.50411	2008-11-20	1487.8	62	34.7333	240.033	6.3	140.8	38.2	19.269	36	38	38	1	1	3.3	50	3	2	1036.03	47.2152	24.5643	158.286	3.67601	1261.92	226.132	37.4584	63.7113	6.0533	44.9506	12.5635	0	2.06851	17.906	1.03292	1.60879	2.07321	0.346581	1.98213	45.3673	13.2786	0	2.14612	19.0623
GC013	2015-12-29	15	2	0	1	8.93973	2007-01-22	1705.43	59.0333	56.7	243.867	4.8	138.7	36.9	19.1811	33	36	37	1	1	3.35	50	3	3	2183.12	80.5787	71.4465	309.245	7.65033	1944.28	216.333	46.6378	49.4796	3.84501	26.696	10.903	0	1.33514	15.2579	0.840133	1.09966	1.47535	0.0412868	0.0936415	36.0249	13.4102	0	1.40728	19.0923
GC388	2016-10-13	15	2	0	1	8.74795	2008-01-16	2015.13	71.3333	72.0667	280.633	10.5667	138	36.6	19.2187	45	49	39	2	1	3.56	49	3	3	1353.38	53.6741	36.7159	205.134	5.54195	1684.26	215.887	46.5756	53.3919	6.98707	58.3568	24.2028	0.329819	2.88097	30.3394	1.76978	2.45816	5.80405	0.148491	0.681029	46.2373	24.6816	0.307196	3.07274	31.7149
A051	2017-05-21	16	1	1	1	7.1726	2010-03-21	1767.1	70.3333	47.5667	272.867	9.13333	124.8	25.5	16.3723	38	39	42	2	1	3.8	50	2	3	1372.59	49.5055	47.3294	190.954	7.07946	1569.85	219.534	43.8652	55.7422	7.61686	76.9012	40.7392	0.29551	4.15381	43.0532	2.12642	3.953	1.62395	0	0.133256	60.308	31.0548	0.411632	3.98059	33.3516
GC453	2016-12-07	16	2	0	1	7.16986	2009-10-08	1806.23	110.067	59.6	222.133	15.0667	115.9	22.8	16.9734	34	40	40	1	1	3	50	2	3	1935.88	100.802	58.225	258.348	10.527	1871.06	189.374	44.1858	88.2659	10.7864	43.1196	20.7872	0.250395	1.91539	14.1994	1.15536	1.61315	0.337667	0.0751596	0	49.4771	22.3459	0.295896	1.94666	16.2309
GC462	2016-12-08	16	2	0	1	7.19452	2009-09-30	1439.33	66.5	36.3	222.2	10.9667	124.1	21.6	14.0252	31	43	40	1	1	3.75	50	2	2	1208.44	51.9213	24.8376	198.557	8.3721	1323.89	229.432	36.0856	65.6415	10.4218	46.1174	21.3395	0.953039	1.28371	18.8595	0.577917	0.842527	2.03546	0	1.02426	41.6466	18.7702	1.56701	1.32251	17.8702
A052	2017-05-21	17	1	1	1	6.44932	2010-12-10	970.933	44.9667	20.1	160.6	8.03333	122.5	22.3	14.8605	37	37	40	1	2	3.4	52	3	3	801.445	37.2827	21.8175	115.747	3.92779	886.189	213.157	42.6689	66.4335	8.94303	53.0416	24.6613	0	1.2884	20.8385	0.582658	0.972359	2.303	0.0672786	0.0603346	67.4186	30.5997	0	1.39822	24.6642
GC336	2016-09-01	17	2	0	1	6.78904	2009-11-19	1541.37	70.6667	32.8333	259.133	18.3333	122.3	22.1	14.7754	33	34	39	2	1	3.2	51	3	3	1158.91	59.3789	40.0721	142.992	5.37161	1350.14	216.761	40.9982	70.3215	12.4723	24.2311	4.90539	0	0.607076	19.1379	0.301487	0.46544	0.680431	0.123713	0.14367	30.9498	7.93715	0	0.672625	21.0216
GC360	2016-10-04	17	2	0	1	6.43562	2010-04-30	1293.37	61.1333	34.5333	189.567	5.33333	126.1	24.8	15.5963	32	32	38	1	1	2.8	49	2	2	910.178	39.6379	27.2131	128.302	3.02748	1101.77	206.37	44.6075	66.3963	6.05432	90.0174	24.1832	0	1.68672	18.5855	0.833243	1.26195	3.27845	0	0.951246	84.068	22.3211	0	1.53473	15.005
A056	2017-05-29	18	1	1	1	6.10137	2011-04-24	1362.43	68.9	35.2333	202.333	10.4333	122.2	26.5	17.7461	31	31	39	1	1	3.75	50	2	2	2856.78	110.427	146.026	279.889	8.39099	2109.61	159.762	67.0774	62.2064	6.19718	36.8983	16.7266	0.0640016	2.58466	21.1691	1.66771	2.75381	3.37138	0.0174842	0.129246	41.4714	18.7771	0.0300738	2.77782	23.5189
GC158	2016-06-02	18	2	0	1	6.07671	2010-05-07	1407.93	57.7	31.1333	230.9	6.7	119.8	22.7	15.8166	39	40	39	2	1	3	50	4	4	1023.61	51.17	29.7876	141.242	6.55114	1215.77	218.94	39.9772	65.5289	7.92387	83.7727	22.0614	0	1.80518	21.1816	0.758058	1.38418	1.99151	0	0.0878611	72.6877	19.172	0	1.62934	17.5297
GC432	2016-11-26	18	2	0	1	6.10411	2010-10-21	1828.4	73.0333	49	282.533	8.73333	112.2	19.1	15.1722	31	36	39	1	1	3.6	51	2	2	2592.48	96.7231	84.1572	366.994	7.54041	2210.44	230.53	39.296	53.0722	4.41277	52.9219	25.634	0.402844	2.38714	20.1523	1.51185	2.37376	3.29038	0.0871303	0.114665	47.8104	23.2653	0.375823	2.36329	17.8041
A059	2017-05-24	19	1	1	1	7.82192	2009-07-30	1605	56.3667	55.4667	223.667	4	119.6	24.4	17.058	38	37	37	2	1	2.85	47	3	3	860.56	39.7927	18.0076	136.221	2.47341	1232.78	210.639	45.6246	58.4401	4.44912	53.6631	25.7201	0.0137289	1.19288	17.9822	0.377439	0.538316	2.06348	0.073364	0.173245	57.2694	25.4565	0.0968285	0.924541	17.8961
GC073	2016-02-26	19	2	0	1	7.8274	2008-05-01	1279.77	57.7333	37.4667	184.667	6.83333	129.5	27.3	16.2788	44	41	37	2	2	2.7	#NULL!	3	3	2199.97	104.674	48.0301	347.651	19.9035	1739.87	232.056	32.8753	69.6935	12.0204	52.4192	25.5689	0.138625	2.93252	15.7063	2.07876	2.98843	3.56417	0.0268122	0.118582	67.088	32.0956	0.607402	3.96943	20.2741
GC413	2016-11-03	19	2	0	1	7.8274	2009-01-07	1411.6	53.6333	49.3667	194.433	4.86667	127.7	23.6	14.4721	33	32	40	2	2	2.8	49	2	2	844.195	43.5023	22.9916	118.489	4.26048	1127.9	200.559	48.9469	63.4518	6.30557	60.7491	12.3271	0.164437	0.735023	28.4923	0.291741	0.281993	0.848421	0.0185581	0.133967	63.2133	12.0948	0.19631	0.771054	28.92
A060	2017-05-29	20	1	1	1	6.59726	2010-10-25	1419.1	54.9667	28.7	248.733	13.8667	125.7	24.6	15.5691	42	47	39	1	1	2.85	48	3	3	1286.68	59.0811	33.2986	193.149	10.0392	1352.89	236.288	35.4431	62.204	12.5589	43.7577	16.0244	0	0.797832	16.5711	0.308716	0.41199	0.713793	0.0252789	0.0419253	48.727	18.0839	0.0265796	0.807604	19.1012
GC034	2016-01-14	20	2	0	1	6.66575	2009-05-17	2181.63	95.9333	61.4333	322.867	10.4667	122.1	22.6	15.1592	42	42	39	2	1	3.35	50	2	2	1318.31	69.5453	36.8917	178.548	3.39299	1749.97	215.313	38.9155	70.7932	5.53076	36.6668	9.02073	0	0.985894	5.67293	0.527985	0.93019	1.29301	0.218174	0.180522	47.5664	11.1999	0.0613444	1.13863	6.92279
GC223	2016-07-13	20	2	0	1	6.68767	2009-11-06	1369.27	56.4	23.1667	240.733	4.23333	121.4	23.3	15.8095	35	38	39	1	1	3.7	50	3	3	1243.92	51.4994	42.2719	167.376	5.15913	1306.59	225.318	38.8759	61.1265	5.53594	34.1779	6.55631	0.0209642	1.00482	23.7499	0.551007	0.90931	1.35281	0.219821	0.684417	59.3964	12.0013	0.0368497	1.97801	39.9996
A062	2017-05-28	21	1	1	0	9.58904	2007-10-28	1694.15	81.85	43.5	259.95	9	132.2	24.9	14.2474	39	39	38	1	1	2.65	47	4	4	1269.71	49.6172	26.4204	212.697	7.77598	1481.93	209.891	28.9849	58.935	6.79002	43.8642	11.7027	0	1.78534	9.94561	0.663565	1.16997	1.96255	0.215546	1.61277	45.4593	11.8447	0	1.87859	11.5547
GC072	2016-02-25	21	2	0	0	9.81918	2006-05-04	1112.93	58.2	31.4667	155.933	6.2	127.6	23.7	14.5562	35	36	30	2	2	1.35	#NULL!	2	2	1564.32	76.8738	62.8028	178.087	9.9979	1338.63	161.55	45.9002	66.1323	7.76855	19.7585	6.93487	0.219195	0.75864	6.45917	0.376757	0.558	0.703963	0.00542891	0.0339139	27.1123	9.72196	0.369466	1.08752	9.00245
GC150	2016-05-28	21	2	0	0	9.36164	2007-01-19	1850.33	82.6667	65.2333	239.467	5.86667	141.2	35	17.5549	33	35	38	1	1	3	50	3	3	1647.05	70.3198	66.3464	197.2	9.29021	1748.69	152.861	50.9895	59.6537	3.62089	49.2209	24.6801	0	3.15266	17.744	1.81163	2.75437	3.17915	0.0241446	0.0860008	58.3536	27.3268	0	3.19535	18.4031
A063	2017-05-29	22	1	1	1	8.45479	2008-12-16	1996.43	69.3333	68	286.767	9.33333	126.9	28.6	17.76	37	38	37	2	1	3	50	3	3	2360.81	92.9659	90.157	300.685	10.6533	2178.62	203.558	52.9731	50.716	6.42988	52.1919	23.7324	0.149688	0.863156	10.3179	0.349621	0.468818	0.269084	0	0.0371287	65.4593	30.4514	0.267063	1.04953	13.8221
GC201	2016-06-26	22	2	0	1	8.53425	2007-12-16	1539.4	87.5667	31.4333	247.567	21	135.2	29.2	15.9746	34	37	39	2	1	2.8	49	2	3	1520.28	59.8128	45.0626	222.49	5.91759	1529.84	227.764	36.1452	71.2379	13.1713	11.533	5.55511	0.0210335	0.128207	2.63813	0.0895123	0.0534936	0.463154	0.333868	0.153171	17.0397	7.86988	0	0.23117	3.78372
GC284	2016-08-02	22	2	0	1	8.49863	2008-02-04	2489.93	75.6	39.2667	471.1	13.1333	137.2	34.2	18.1685	39	41	39	2	1	4.05	56	3	3	1667.87	62.163	58.1708	226.985	5.65292	2078.9	271.617	26.3025	42.7487	6.33319	30.3528	15.0077	0.117301	1.2186	12.2739	0.64251	1.19753	0.1626	0	0	40.9276	19.6382	0.231353	1.2066	15.5376
A065	2017-05-29	23	1	1	1	6.67671	2010-09-26	1741.77	58	39.2333	304.2	15.8333	121.1	21.9	14.9333	35	35	40	2	2	3	49	3	3	1892.8	78.3475	46.4057	296.837	11.4957	1817.28	256.523	30.0823	53.3245	11.9256	47.1995	21.8005	0.0807786	0.283856	13.4356	0.252654	0.159563	0.235424	0	0.0256781	51.3758	23.2436	0.0883829	0.314331	15.2938
GC097	2016-05-07	23	2	0	1	7.03836	2009-04-25	1741.47	90.8667	47.6667	248.3	10.8	120.5	21.5	14.8069	35	36	39	2	1	3.15	50	3	3	1525.12	71.5474	35.2378	236.217	10.9678	1633.29	221.774	35.522	74.2932	10.074	31.4463	15.8218	0	2.75713	7.48825	1.63475	2.01283	1.92003	0.0551185	0.079829	30.9006	15.2733	0	2.11185	6.82905
GC386	2016-10-19	23	2	0	1	7.01918	2009-10-14	1722.1	64.8667	47.7667	267.333	10.0333	125	24.4	15.616	28	28	39	2	2	3.3	50	3	3	1744.28	70.2468	47.4316	265.256	11.2661	1733.19	233.046	37.9731	56.3345	9.33542	58.9017	38.3004	0.00874744	3.41003	26.886	1.74758	3.5178	4.67363	0.0134654	0.099871	57.449	36.4194	0.0452084	2.96232	23.8518
A066	2017-05-31	24	1	1	1	6.92603	2010-06-29	1257.83	67.8	29.6333	188.7	9.16667	125	25	16	35	40	40	2	1	3.7	51	3	3	1423.43	67.761	38.2053	207.127	9.7471	1340.63	214.827	38.8167	73.4893	10.1247	83.3964	26.3996	0	2.39907	28.7131	0.838691	1.56132	2.81313	0	0.0990597	65.4123	20.9931	0	1.72431	22.9791
GC454	2016-12-08	24	2	0	1	7.33699	2009-08-09	1068	47.2	22.3333	175.7	6.16667	116.5	20.1	14.8096	36	35	39	1	1	3	50	2	2	1200.64	54.2059	43.7746	151.598	6.74509	1134.32	206.925	45.584	65.3098	8.16544	40.6834	22.5536	1.87768	3.22828	26.6089	1.92394	3.19341	3.61357	0.471904	0.371341	47.3759	26.9786	2.54444	3.51933	32.0262
GC482	2016-12-22	24	2	0	1	7.26849	2009-09-17	1126.07	56.3333	32.7333	151.033	4.26667	127.3	25.1	15.4888	38	43	40	1	2	3.2	50	2	2	1612.97	69.7463	55.4426	218.179	13.7363	1369.52	197.828	47.9165	67.5026	9.52343	16.6256	7.5829	0.00760653	0.84923	6.37046	0.581084	0.784029	1.10445	0.0512334	0.0502476	23.5515	9.61995	0	0.975444	8.43137
A068	2017-05-31	25	1	1	1	6.05479	2011-05-13	1295.03	73.6	33	183.3	7.76667	117.2	19.8	14.4148	39	40	37	2	1	4	51	2	2	899.334	55.5452	25.2298	115.412	4.98192	1097.18	197.378	43.019	80.7812	8.27138	68.8374	18.7626	0.161345	0.542071	25.4672	0.386122	0.368614	0.153966	0.00946159	0.0288922	73.5376	19.089	0	0.403586	25.6856
GC197	2016-06-26	25	2	0	1	6.04658	2010-06-11	1082.73	46.9	35.8333	146.967	3.53333	114.6	17.1	13.0205	32	40	39	2	1	3.15	49	2	2	1249.81	48.0464	33.2764	191.521	3.82925	1166.27	208.438	45.9029	60.702	5.22952	48.3129	14.3997	0.133144	2.34567	15.813	1.44463	2.33582	2.35512	0.0365635	0.0684975	58.5687	18.1865	0.0964287	3.02859	19.5539
GC326	2016-08-24	25	2	0	1	6.07123	2010-07-31	812.7	47.6	26	101	4.33333	117	19.2	14.0259	35	35	38	1	1	2.85	50	3	3	1068.54	54.9886	32.2016	143.637	7.14029	940.619	190.347	48.7972	74.2555	8.42444	65.0824	20.4117	0.00807413	1.61885	21.0808	0.784633	1.32027	2.20487	0.0316557	0.0760442	53.401	16.5604	0	1.3336	15.9102
A071	2017-06-02	26	1	1	1	9.44384	2007-12-25	1460.2	74.7	43.8	196.4	5.5	139.3	27.1	13.9658	38	41	39	2	2	3.05	51	2	3	1624.87	68.699	56.3081	214.744	7.01848	1542.53	196.685	47.4816	68.7002	5.9076	68.1165	21.6916	0.0790467	1.18882	33.1523	0.630551	0.87741	2.11745	0	0.649577	66.588	21.3716	0.107396	1.28207	34.2118
GC290	2016-08-03	26	2	0	1	9.06849	2007-07-12	1570.77	119.833	43.4333	216.5	41.2667	132.7	23.5	13.3452	34	39	41	2	1	3	50	3	3	1248.25	67.3835	42.1606	153.413	6.6163	1409.51	193.069	45.1461	96.3465	24.2615	71.2192	33.6458	0	2.01429	30.6563	0.732684	1.08714	2.81672	0	0.070325	78.6273	35.2682	0	1.7711	34.5985
GC353	2016-10-01	26	2	0	1	9.07123	2007-09-08	1160.2	30.8667	20.7667	215.833	3.63333	136.3	26.8	14.4259	34	40	39	1	1	3	50	1	2	1336.28	48.6979	40.9603	195.847	4.99662	1248.24	234.559	39.179	49.4758	5.44933	50.3982	28.0557	0	4.40334	17.8975	2.38064	4.79041	4.75551	0.0430383	0.0784023	22.5263	12.2452	0	2.26696	7.78464
A072	2017-06-04	27	1	1	1	8.56986	2008-11-10	1273.1	53.2667	19.4	234.667	14.5	122.7	20.3	13.4836	33	36	39	1	1	3.3	55	2	3	1288.73	50.1211	36.1115	195.001	7.74173	1280.92	239.378	34.8623	59.9781	12.0902	37.3934	22.2798	0	1.47333	16.7148	0.752848	1.44536	2.20675	0.26677	0.268764	45.8846	29.4824	0	1.86458	22.4319
GC257	2016-07-27	27	2	0	1	8.56712	2008-01-04	1729.57	66.1333	40.0333	283.767	8.5	123.3	20.6	13.5501	38	39	39	2	1	2.85	49	3	3	1472.02	62.4254	37.8131	226.198	9.78886	1600.79	238.651	34.1954	58.7674	8.49863	47.6468	24.2986	0.248761	1.86765	8.49999	0.84047	1.43308	0.448503	0	2.40149	61.823	29.1456	0.414543	1.63376	11.3785
GC276	2016-07-28	27	2	0	1	8.73973	2007-11-03	1201.87	60.2333	22	196.533	6.13333	124.5	20.7	13.3546	33	34	38	2	1	2.6	50	3	3	915.664	33.0375	20.1991	153.171	4.51624	1058.77	227.784	36.4249	64.501	7.41586	64.7162	29.8456	0.413707	4.42934	35.5229	3.06786	5.64877	0.564949	0	4.01477	79.8475	29.9518	0.383912	4.12136	29.9263
A073	2017-06-04	28	1	1	1	6.99178	2010-06-09	1361.37	39.5333	16.2	270.067	6.16667	126.7	23.2	14.4522	43	42	38	2	2	3.1	62	2	2	1121.24	42.5706	23.6487	188.115	6.01107	1241.31	258.697	28.4964	51.0446	7.25824	43.2281	24.0524	0.00995169	2.45797	19.3699	1.48992	2.13758	3.23313	0.0978011	0.846745	49.0639	27.1408	0	2.91429	23.3053
GC007	2015-12-27	28	2	0	1	7.02466	2008-12-19	1223.07	58.8	38.3667	164.9	2.76667	128.4	24.1	14.618	29	43	39	2	1	2.7	48	2	2	1170.73	55.3855	35.1484	160.852	3.99354	1196.9	198.156	46.9724	69.0006	4.77369	40.2055	10.7495	0	0.8019	12.0154	0.299452	0.595501	0.742594	0.046336	0.0532841	40.0912	11.0607	0	0.737509	13.1995
GC044	2016-01-21	28	2	0	1	7.00548	2009-01-20	1516.33	63.5333	55.1333	195.933	5.2	124.7	25.3	16.27	40	40	41	1	2	3	60	2	2	1298.03	58.7256	43.565	170.264	4.70052	1407.18	191.508	51.7844	63.968	5.28207	42.8814	21.5658	0.188656	2.52985	22.6477	1.49495	2.30532	5.24705	0.0198236	3.78799	54.6373	27.0524	0.150846	2.91172	29.7997
A074	2017-06-04	29	1	1	1	6.59726	2010-10-31	1300.2	40.6	24.2	237.45	9.3	116.6	21.2	15.5933	30	35	40	1	1	3	52	2	2	1569.72	53.7271	44.3834	247.413	13.2026	1434.96	247.291	35.6991	48.8038	11.4429	38.0921	21.9452	0.191215	0.795238	18.0084	0.287404	0.318582	0.47854	0.00982578	0.0370242	50.3712	26.6023	0.158991	0.631741	21.2181
GC182	2016-06-07	29	2	0	1	6.70959	2009-09-23	1062.87	46.7667	41.3333	129.633	4.1	128.7	24.2	14.6103	37	39	39	2	1	3.01	50	4	3	990.615	38.2872	31.0144	141.417	3.07727	1026.74	192.549	52.6841	61.7738	5.84141	30.4352	12.769	0.190356	1.58163	10.9696	1.05478	1.48776	1.54995	0.0660958	0.0430021	30.5775	12.1202	0.205799	1.51313	9.58315
GC430	2016-11-25	29	2	0	1	6.76712	2010-02-20	1452.33	81.1333	34.1333	214.133	9.6	116.8	20.7	15.1735	34	34	40	1	1	3.2	51	2	2	1548.56	70.3861	62.5169	180.394	7.66862	1500.45	193.755	47.3098	74.5756	8.49519	33.2343	21.1933	0.0107921	2.93509	26.3129	1.91426	3.18381	4.44779	0	0.115248	34.0067	20.2108	0.0159686	2.66531	25.6256
A075	2017-06-04	30	1	1	1	8.43836	2008-12-28	1655.23	98.7333	22.6	295.567	31.3667	124.5	25.7	16.5804	34	38	11	1	2	3.35	50	2	2	1541.61	66.5883	44.8797	222.779	9.15971	1598.42	243.145	29.0997	77.251	19.6294	42.2645	18.9534	0.0101848	3.26077	17.3922	2.03668	3.28067	3.58143	0.118068	0.176699	34.7804	14.2279	0	2.26124	12.403
GC191	2016-06-16	30	2	0	1	8.51233	2007-12-14	2069.43	92.3	39.1667	352.7	16.0667	132.3	29.2	16.6826	37	37	40	2	1	3.8	49	3	3	1841.6	87.2308	74.1557	210.821	8.29031	1955.52	220.101	38.8098	68.9542	9.74157	58.4142	59.1187	0.172604	3.35211	22.8142	1.84632	3.14466	0.704411	0.0983081	0.0577858	54.868	48.9437	0.0801252	2.29592	19.1275
GC229	2016-07-14	30	2	0	1	8.27123	2008-04-08	1813.23	91.3333	68.2333	222.1	13.8333	130.1	28.5	16.838	46	47	40	2	1	3.9	50	4	3	1673.16	63.2459	50.0502	247.522	9.25531	1743.2	200.283	49.1455	65.6358	10.1795	50.9795	14.6118	0.119726	0.783422	17.6572	0.926488	0.603291	0.0646213	0.165565	0.0611883	56.8127	15.8546	0.127598	0.63492	18.0058
A076	2017-06-09	31	1	1	1	9.16712	2008-04-11	1474.57	83.4333	50.4	177.3	5.8	148.2	44.2	20.1245	50	50	39	1	1	3.1	57	3	3	1791.2	86.8685	61.3815	225.568	5.17505	1632.88	181.002	49.9757	78.2549	4.67969	45.2805	9.56755	0.115821	0.261145	6.95655	0.135552	0.181791	0.259702	0	1.35237	49.8353	9.36926	0.14137	0.296976	6.89619
GC025	2016-01-13	31	2	0	1	9.27123	2006-10-08	1326	47.4333	30.1	226.333	9.3	131.4	34.6	20.0394	38	52	32	1	1	2.39	48	2	2	1525.66	70.0715	61.1939	177.387	6.35074	1425.83	207.887	47.3923	60.7866	8.06302	55.4228	16.3863	1.82894	0.641297	24.3757	0.195919	0.264422	0.979718	0	0	44.7919	13.7747	1.6484	0.568531	21.0469
GC140	2016-05-25	31	2	0	1	9.11781	2007-04-15	855.967	42.1333	23.5	122.667	3.66667	138.2	37.4	19.5819	37	36	40	1	1	3.3	49	3	3	1603.51	65.3226	41.2705	246.064	6.05268	1229.74	215.449	41.3852	64.2195	6.08745	110.104	45.5484	0	5.00851	40.6175	2.48693	4.74446	4.91523	1.09696	0.196335	92.9465	38.9488	0.139838	4.89603	28.49
A077	2017-06-09	32	1	1	1	6.98356	2010-06-17	1627.57	89	32.4333	254.767	10.5667	121.4	21.7	14.7239	46	52	38	2	1	3.05	50	2	3	687.366	44.4106	24.5172	74.2241	3.32624	1157.47	204.814	40.149	80.3139	8.53915	83.5474	21.4138	0	2.17899	53.974	1.043	1.9433	1.42731	0.0246788	0.058575	85.8389	22.2597	0	2.07145	56.36
GC287	2016-08-03	32	2	0	1	7.21644	2009-05-18	1374.27	45.6667	34.0667	230.4	9.7	124.4	24.5	15.8316	36	40	39	1	1	3.6	54	4	4	1551.8	71.317	41.1378	230.843	11.9424	1463.03	231.894	37.9711	58.9213	10.871	54.5378	18.9109	0.78302	1.35012	19.1067	0.680427	0.987747	0.956655	0.0359357	0.0767744	51.2952	18.3382	0.99876	1.18231	18.9897
GC342	2016-10-01	32	2	0	1	7.34795	2009-05-29	1105.87	42.5	36.5	157.767	5.86667	123.8	23.4	15.2677	32	28	41	1	1	3.4	50	2	2	1435.35	66.8149	36.9128	214.488	9.34549	1270.61	211.988	44.1943	63.3862	8.62748	29.9803	17.1619	0.00807363	1.72828	11.8934	0.839784	1.47093	2.45608	0	0.128911	18.7202	9.76795	0	0.90938	6.78321
A079	2017-06-09	33	1	1	1	6.35342	2011-02-02	1594.67	69.9	29.4333	267.3	5.36667	115.7	22.8	17.0321	41	41	38	1	1	3.6	52	3	3	1780.76	97.5131	50.2688	241.107	10.6807	1687.71	226.765	31.9075	74.4456	6.93898	83.5649	21.6293	0	4.50374	21.6339	2.88307	4.59581	6.91359	0	6.02487	99.5151	27.8569	0	5.16708	28.3999
GC451	2016-12-01	33	2	0	1	6.25753	2010-08-31	1000.8	38.4333	22.0333	165.2	3.66667	112.3	19.2	15.2245	31	33	40	1	1	3.45	50	3	3	717.576	31.7586	16.1205	112.774	2.83253	859.188	217.421	41.786	61.5693	6.3484	47.3054	16.8276	0	6.37783	23.1187	4.80042	7.11405	10.404	1.5693	10.3214	50.915	19.0337	0	6.12951	26.7516
GC464	2016-12-14	33	2	0	1	6.23288	2010-09-22	1141.87	44.4667	36.5	161.033	3	121	22.9	15.641	29	36	38	1	1	3.4	52	2	2	1004.17	35.7431	31.3165	146.011	2.24915	1073.02	204.632	48.7063	57.3556	4.64367	43.2119	21.5447	0.0202214	2.8031	25.6162	1.49369	3.3238	5.8841	0.359488	1.99383	54.8975	26.5044	0	3.08445	29.6695
A081	2017-06-17	34	1	1	1	9.7726	2007-09-11	1383.77	82.5333	47.0667	161.5	4.53333	130.9	25.9	15.1154	35	37	40	2	1	3	50	3	3	2121.32	113.27	77.1902	248.005	8.23086	1752.54	169.031	51.7865	85.8449	4.97007	45.8733	25.7545	0.127951	3.10681	16.9266	1.75814	3.00902	0.223769	0	0.0885932	32.2011	18.6269	0.202983	2.60146	12.4775
GC160	2016-06-02	34	2	0	1	9.98356	2006-06-11	1162.83	45.3	17.6667	212.9	7.66667	149.8	35	15.5971	38	38	38	1	1	3.5	50	3	3	1095.87	48.0203	32.9549	156.183	8.11145	1129.35	228.453	38.0248	61.4814	9.62373	19.9043	8.30524	0.12511	1.4692	6.33871	0.825487	1.09162	1.48687	0.134011	0.292559	22.4596	10.4836	0.370726	1.64657	9.52673
GC439	2016-11-30	34	2	0	1	9.56986	2007-05-09	1085.33	77.1	36.5	116.333	4.6	129.3	26	15.5516	29	30	38	2	1	3	50	2	2	1404.78	73.701	48.8006	172.218	7.06472	1245.06	173.402	51.0836	85.2314	6.98279	26.1804	16.354	0.0963456	1.89727	16.8307	1.12214	1.81762	0.345531	0	0.121627	30.0927	17.2162	0.177658	1.92468	17.2792
A083	2017-06-20	35	1	1	1	6.79178	2010-09-06	1092.4	50.2667	20.1	187.033	9.8	112.7	18.6	14.6442	37	41	37	1	1	2.7	50	2	2	736.517	39.4035	18.5149	104.435	3.12938	914.459	217.106	39.9717	68.9246	9.28441	67.8356	12.9742	0	2.13026	18.8231	1.20314	1.88669	3.76473	0.0313724	4.87704	65.8682	14.0501	0	2.26687	18.7125
GC008	2015-12-29	35	2	0	1	6.83562	2009-02-28	1455.73	71.3333	61.7333	159.767	6.66667	117.8	20.7	14.9169	35	36	38	2	1	3.6	60	3	3	1677.97	80.0064	55.224	221.213	11.4245	1566.85	178.496	55.0066	71.6217	8.57116	39.7587	12.8354	0.0899508	2.0444	23.186	1.71311	2.10981	2.4901	0.362424	0.21453	52.9093	16.1142	0.109212	2.44021	27.7149
GC162	2016-06-02	35	2	0	1	6.90959	2009-07-07	848.867	31.6667	12.9333	156.1	4.7	122.6	21	13.9713	44	51	38	2	1	2.45	47	4	4	1414.2	49.7254	30.2023	239.577	6.71286	1131.54	241.471	34.201	55.423	7.43006	83.6181	24.9339	1.18618	2.19278	27.2085	0.900294	1.82899	3.80014	0.0086545	0.184849	85.4804	24.0124	1.09623	1.97503	25.9841
A088	2017-06-30	36	1	1	1	6.13425	2011-05-14	2133.23	114.967	72.6333	276.333	21.3333	121	30.4	20.7636	45	49	43	2	1	4.05	56	3	3	1937.57	104.963	68.7319	231.857	13.8007	2035.4	182.228	49.8758	85.7081	14.7267	52.9103	12.1476	0.138712	0.349841	28.0971	0.1082	0.187377	1.74248	0	0.16681	68.4531	14.65	0.222552	0.416767	33.9752
GC200	2016-06-23	36	2	0	1	6.01918	2010-06-18	1393.37	83.5333	43.3333	174	7.06667	118.7	22.1	15.6852	35	39	37	2	1	3.25	51	3	3	1618.76	76.4357	56.5546	203.9	5.40726	1506.07	184.724	48.7208	78.5581	6.06947	76.0371	17.248	0	1.63166	30.6148	0.806841	1.1287	3.0207	0.136581	0.237276	84.371	17.8673	0	1.65579	32.3559
GC394	2016-10-13	36	2	0	1	6.3863	2010-05-27	1305.03	64.4333	34.5667	201.867	18.4667	117.8	20.8	14.989	36	34	40	1	2	3.75	49	2	2	1530.64	83.5649	53.9329	183.295	8.87967	1417.83	199.629	46.2908	76.3781	13.9512	39.5672	18.8847	0.359239	1.79518	17.8614	1.21062	1.80401	2.30985	0	0.127919	51.3225	24.1035	0.669043	2.34816	20.2212
A090	2017-06-30	37	1	1	1	8.67671	2008-10-28	1295.83	59.8333	30.5667	205.567	10.7333	134.5	24.7	13.6538	36	36	38	2	1	2.6	50	3	3	1230.56	56.6468	30.5786	186.106	7.71294	1263.2	222.644	38.3347	67.2885	10.282	65.9324	18.5847	0	1.26893	11.7045	0.738789	1.05676	1.38674	0.0866877	0.0494648	64.4418	17.4885	0	1.2655	10.4993
GC320	2016-08-19	37	2	0	1	8.7589	2007-11-18	1644.33	105.567	41.3667	221.4	9.33333	134.7	24.8	13.6684	35	39	40	2	1	3.6	52	3	3	1362.23	60.2328	33.5721	208.902	7.95948	1503.28	211.281	36.3492	81.5935	8.49298	33.314	23.7427	0.105932	1.7245	11.1555	0.968966	1.61981	0.412355	0	1.31829	34.8943	24.7229	0.0987034	1.78608	11.1622
GC492	2017-01-12	37	2	0	1	8.25205	2008-10-14	1222.4	70.0667	35.3333	161.633	6	134.1	28.2	15.6816	35	37	38	1	1	3.15	51	3	2	1731.33	88.6491	46.7001	243.498	8.01151	1476.87	202.07	40.8738	79.1908	6.9857	28.5519	9.863	0	0.937283	8.1916	0.337837	0.613538	0.965849	0	0.472493	57.5016	23.0558	0.200617	2.07437	23.2061
A091	2017-07-01	38	1	1	1	9.32603	2008-03-06	3070.15	78.9	62.8	557.85	11.05	135	29	15.9122	40	48	41	2	1	2.92	49	3	3	1089.14	45.9323	46.6142	123.453	3.52811	2079.65	263.131	32.2634	36.2513	4.22537	34.8358	27.7925	0.218273	1.60353	15.6124	0.505462	0.786969	1.09142	0	0.146475	37.1992	28.8979	0.205982	1.70602	16.9701
GC259	2016-07-23	38	2	0	1	9.38904	2007-03-06	1644.97	74.0333	18.2667	307.067	11.2	139.8	28.7	14.6848	35	42	38	2	1	3.4	51	3	2	1779.09	87.3142	46.2368	260.693	13.0526	1712.03	253.335	23.4087	70.3642	10.9189	31.4657	12.5713	0.863398	1.0702	8.70748	1.10991	0.86606	0.231929	0.0534947	0.0529428	29.6701	12.3394	1.56064	0.921162	7.08632
GC387	2016-10-26	38	2	0	1	9.29863	2007-07-12	1886.73	79.1	68.4667	249.733	11.4333	133.3	27.6	15.5328	32	40	38	1	1	2.9	53	3	3	1186.82	48.4475	24.8492	195	5.06401	1536.78	214.216	44.2985	61.0227	7.9261	54.6127	19.897	0	1.40269	19.5811	0.573148	1.12484	4.40668	0	0.0496244	50.7929	19.7835	0.013414	1.59932	20.0539
A092	2017-07-01	39	1	1	1	7.30137	2010-03-15	1441.53	60.0333	28.9	240.367	5.7	127.2	23.4	14.4624	36	45	39	2	1	3.3	50	2	4	1362.7	57.4887	41.5018	191.973	3.59242	1402.12	225.226	37.8234	61.8178	5.00358	57.6415	18.1499	0.282666	0.988334	26.3724	0.383634	0.779027	2.81607	0	0.293743	68.9406	20.6048	0.432039	0.974499	29.9472
GC161	2016-06-02	39	2	0	1	7.61918	2008-10-21	1148.67	56.4667	31.4333	166.6	6.8	133.5	26.4	14.8129	38	38	38	1	1	3.5	50	3	3	1048.39	46.2586	28.0702	157.279	8.53812	1098.53	209.79	43.6062	67.5133	9.55936	27.9456	8.19036	0.0866344	3.03171	16.973	2.10102	3.2443	6.21483	0	6.29659	34.8192	10.3709	0.0722242	3.07154	18.8922
GC310	2016-08-18	39	2	0	1	7.61096	2009-01-09	1039.03	55	36.7	130.933	8.6	120.5	21.4	14.738	36	36	38	1	1	2.8	48	4	4	1262.48	70.858	42.8696	152.464	7.38919	1150.76	182.875	51.7069	76.8271	9.62118	17.8037	10.1482	0	2.21615	12.708	1.63015	2.15233	2.22229	0.180899	1.03309	45.7756	24.6825	0.0130168	4.60366	32.4901
A093	2017-07-01	40	1	1	1	8.67671	2008-10-29	2590.95	115.15	69.85	383.9	8.85	139.9	42	21.4592	43	55	39	2	2	3.3	50	2	2	926.241	35.0803	19.0846	155.925	4.47974	1758.6	233.417	33.9014	62.7971	5.22227	112.414	78.8604	0	4.59949	56.9227	2.39381	4.73606	5.99093	0.872774	0.9299	92.655	59.5172	0.0309774	3.83693	40.8366
GC075	2016-02-26	40	2	0	1	8.88767	2007-04-10	914.267	44.8667	18.9333	150.5	9.8	147.8	51.6	23.6211	40	38	39	2	1	4	53	2	3	821.301	40.5602	23.3005	116.633	8.09929	867.784	210.902	43.508	68.816	12.005	67.0293	28.3742	0	0.632882	38.9132	0.293972	0.52519	1.11396	0	0	66.0565	29.4555	0.0292366	0.665542	38.5268
GC247	2016-07-22	40	2	0	1	8.55616	2008-01-03	1667.17	77.6333	23.9667	292.033	7.23333	132.9	50.3	28.4786	42	48	39	2	2	4	52	2	3	2167.86	155.179	62.5828	250.907	7.88221	1917.51	214.668	26.8294	97.2341	5.31275	66.0424	23.7551	0	4.16913	29.1071	2.27313	4.04006	5.14026	0.594415	0.410852	82.6571	26.7047	0.0213104	4.92063	35.8818
A095	2017-07-03	41	1	1	0	7.07945	2010-06-06	1322.23	59.9333	33.8333	202.2	7.76667	124.4	26.4	17.0594	37	43	39	1	1	2.7	48	3	3	1314.42	59.9619	37.4189	188.339	6.93732	1318.33	192.78	35.0631	59.307	7.20113	62.6618	23.0259	0.0688317	1.75681	22.0794	1.07879	1.59975	0.551407	0.123609	0.0359904	80.4485	29.9685	0.0575665	2.31366	28.1827
GC352	2016-09-08	41	2	0	0	7.29589	2009-05-25	1105.5	56.6333	25.6333	172.267	10.1333	129	32	19.2296	42	45	38	1	1	3.05	48	3	2	1224.18	51.7558	27.2609	195.844	5.52689	1164.84	204.029	30.9619	59.3314	9.03691	63.9092	22.2051	0.0365152	3.28919	39.8574	2.35667	3.41207	4.18596	0.361095	0.203253	65.4246	22.6925	0	3.27732	43.5605
GC403	2016-10-20	41	2	0	0	6.87945	2009-12-05	1987.3	96.0333	43.6667	341.667	37.9667	122.4	21	14.017	34	33	40	1	1	3.05	50	2	2	1617	62.2906	40.7882	256.149	10.8838	1802.15	225.613	25.6586	60.3103	19.9948	45.9459	22.6923	0	1.2807	26.9306	0.89059	1.10606	0.727436	0.116154	0.0366647	57.9769	23.4639	0.186274	2.09282	23.5305
A096	2017-07-03	42	1	1	1	9.23562	2008-04-10	765.833	33.8333	17.1667	124.367	5.8	133	30.6	17.2989	37	38	41	2	1	3.3	50	3	2	834.098	29.6084	18.0749	141.307	5.89357	799.966	218.839	42.5209	60.7485	9.24462	49.801	30.0563	0.588671	1.35662	23.0395	0.63172	1.48129	0.9649	0.324657	0	60.9768	37.2011	0.659381	1.53712	29.6136
GC228	2016-07-14	42	2	0	1	9.12329	2007-06-02	1032.6	30.7	9.7	207.467	2.5	136.6	27.3	14.6306	39	41	37	1	1	2.1	55	2	2	1505.46	44.8011	33.553	259.498	6.31667	1269.03	259.545	29.1728	46.5474	5.43771	84.2138	20.7175	0.162715	0.710571	37.5451	0.250374	0.471874	1.3415	2.56144	0	98.156	24.9927	0.13041	1.00385	41.7312
GC250	2016-07-22	42	2	0	1	9.40822	2007-02-26	1694.67	75.2667	36.7667	270.3	5.46667	134.1	30	16.6826	40	42	41	2	1	3.2	50	3	2	1069.06	40.8659	28.5246	164.347	4.16101	1381.87	228.968	36.0174	61.9966	5.27347	32.653	13.6237	0.102127	1.87633	9.59873	0.989261	1.58676	0.230418	0.778538	0.157534	46.3798	19.8093	0	2.46713	13.4738
A097	2017-07-05	43	1	1	1	6.70959	2010-10-21	1336.77	58.7667	30.1333	216.267	8.83333	115.5	25.5	19.1151	30	35	39	1	2	3	50	2	2	1511.52	60.7874	42.9666	226.219	10.6292	1424.14	227.485	38.3576	61.8839	9.97743	54.651	13.0415	0	1.68744	17.0906	0.778124	1.14318	2.47866	0.0555536	0.103008	24.7478	5.87751	0.0191287	0.927949	8.25866
GC014	2015-12-29	43	2	0	1	7.0411	2008-12-15	2121.2	131.367	95.7333	217.867	35	129.3	33.5	20.0377	45	55	38	2	1	3.4	51	3	4	1280.58	57.0506	29.9613	199.303	6.32805	1700.89	179.463	54.4162	84.3794	19.5128	53.7292	20.1849	0	1.87005	18.1477	0.933287	1.80495	3.47028	0	0.194026	69.6105	25.0718	0.00713141	2.67038	22.8429
GC402	2016-10-20	43	2	0	1	6.98356	2009-10-28	1334.6	74.3	46.1	165.133	9.9	127.2	35	21.6319	33	42	39	2	1	3.45	54	2	2	1114	65.1783	34.14	140.714	6.66659	1224.3	184.702	49.3212	80.4653	9.53854	102.185	27.8719	0.0172793	2.08805	53.117	0.984086	1.74622	3.89464	0.179647	2.97697	95.3448	24.2183	0.00556881	1.60722	48.0863
A102	2017-07-08	44	1	1	0	7.67123	2009-11-07	1287.77	39.8	19.9	243.8	6.76667	124.7	20.1	12.926	35	39	39	1	1	2.9	51	2	2	1238.12	43.0956	27.5155	208.627	7.34944	1262.94	231.829	24.977	42.8919	7.39709	46.7133	23.601	0.746688	1.45993	20.4777	0.50138	0.898166	0.535026	0.00489909	0.058789	51.7882	27.322	0.749798	1.40943	22.3371
GC082	2016-03-04	44	2	0	0	7.6	2008-07-30	839.533	52.1333	32.6667	91.3667	7.4	124.8	20.8	13.3547	33	34	39	1	1	3	50	3	2	878.283	42.5583	32.5095	106.723	5.1525	858.908	163.79	47.2237	63.9979	10.1891	37.8145	20.2118	0.253449	1.97325	12.5211	1.33401	2.45716	0.612463	0	0.720093	58.6393	34.1978	0.498862	2.13823	17.2628
GC373	2016-10-03	44	2	0	0	7.61918	2009-02-21	1056	68.2667	28.6667	133.633	2.86667	122.7	19.9	13.2179	35	35	39	1	2	2.7	50	3	4	988.21	52.0804	32.2961	123.588	2.98615	1022.1	169.473	39.7181	70.6828	5.39573	43.129	18.7116	0	2.36153	32.2184	1.55033	2.66021	3.45007	0	1.09042	37.6313	15.6821	0	1.8114	27.0631
A111	2017-07-15	45	1	1	1	9.13973	2008-05-27	1644.35	80.05	56.5	215.65	15.95	143.9	46.8	22.6008	43	47	37	2	1	2.34	48	2	3	1308.46	59.4586	34.9853	193.507	7.89487	1476.41	204.142	45.6168	69.6071	11.9047	73.6036	18.1105	0.129044	1.01441	15.5014	0.354207	0.7071	0.563767	0	0.0788756	80.3652	21.3622	0.128791	1.03515	17.2647
GC085	2016-03-04	45	2	0	1	9.32603	2006-11-08	899.2	63.6667	23.1	113.033	4	143.1	55	26.8586	36	37	42	2	1	3.2	50	3	3	1793.78	91.0131	58.014	230.537	6.55688	1346.49	187.949	45.2375	82.7958	5.91668	30.7245	11.4538	0	2.14189	17.276	1.4722	2.13793	2.39806	0.0328815	0.142619	36.0894	12.7354	0	2.29152	18.6573
GC371	2016-10-03	45	2	0	1	9.05205	2007-09-17	1576.47	85.4	65.7667	163.6	3.33333	136.5	49.2	26.4058	42	43	37	2	1	3	48	3	2	2356.45	124.619	87.5602	275.826	14.4134	1966.46	156.656	58.4073	83.7262	6.38121	100.94	47.0996	0.0845336	0.729526	31.1273	0.325286	0.800613	3.2437	0.0233215	0.278392	106.734	48.8234	0	0.904132	31.681
[truncated: 57 more columns]

## Sheet: Figure S1
Figure S1: Directed acyclic graph illustrating relationship of short chain fatty acids and ASD of children, and confounders. SCFAs: short chain fatty acids; ASD: autism spectrum disorder.
